# Supplementary material for: Hyaluronic Acid Derivative Molecular Weight-Dependent Synthesis and Antimicrobial Effect of Hybrid Silver Nanoparticles
Source: Int J Mol Sci. 2021 Dec 14;22(24):13428. doi: 10.3390/ijms222413428 (PMC8707691; doi:10.3390/ijms222413428)
Supplement: Supplementary file 1 [file ijms-22-13428-s001.zip]

Archive with 1 entries (1 files):
- ijms-1499648-supplementary-for publish.pdf
